# Supplementary material for: The COVID-19 Pandemic and Responses in Nursing Homes: A Cross-Sectional Study in Four European Countries
Source: Int J Environ Res Public Health. 2022 Nov 19;19(22):15290. doi: 10.3390/ijerph192215290 (PMC9696230; doi:10.3390/ijerph192215290)
Supplement: Supplementary file 1 [file ijerph-19-15290-s001.zip]

Archive with 1 entries (1 files):
- ijerph-1980350-supplementary.pdf
